# Supplementary material for: Caring-Healing Modalities for Emotional Distress and Resilience in Persons with Cancer: A Scoping Review
Source: Nurs Rep. 2025 Sep 10;15(9):334. doi: 10.3390/nursrep15090334 (PMC12472820; doi:10.3390/nursrep15090334)
Supplement: Supplementary file 1 [file nursrep-15-00334-s001.zip]

Archive with 1 entries (1 files):
- nursrep-3823664-supplementary.pdf
